# Supplementary material for: Metabolic engineering to enhance biosynthesis of both docosahexaenoic acid and odd-chain fatty acids in Schizochytrium sp. S31
Source: Biotechnol Biofuels. 2019 Jun 8;12:141. doi: 10.1186/s13068-019-1484-x (PMC6555965; doi:10.1186/s13068-019-1484-x)
Supplement: Supplementary file 2 — Additional file 2: Table S1. Fatty acids profiles in the wild type, S-E, S-M and S-M-E strains. Table S2. LC–MS metabolomics data sets of S-M and S-M-E strains. Table S3. The production cost of DHA and OCFAs in the wild type and S-M-E strains. Table S4. Primers used in this study. [file 13068_2019_1484_MOESM2_ESM.zip]

Archive with 4 entries (4 files):
- Table S1 fatty acid profiles .xlsx
- Table S2 LC-MS metabolomic dataset .xlsx
- Table S3 production cost.xlsx
- Table S4 Primers used in this study.xlsx
