# Supplementary material for: Metabolic engineering to enhance biosynthesis of both docosahexaenoic acid and odd-chain fatty acids in Schizochytrium sp. S31
Source: Biotechnol Biofuels. 2019 Jun 8;12:141. doi: 10.1186/s13068-019-1484-x (PMC6555965; doi:10.1186/s13068-019-1484-x)
Supplement: Supplementary file 2 — Additional file 2: Table S1. Fatty acids profiles in the wild type, S-E, S-M and S-M-E strains. Table S2. LC–MS metabolomics data sets of S-M and S-M-E strains. Table S3. The production cost of DHA and OCFAs in the wild type and S-M-E strains. Table S4. Primers used in this study. [file 13068_2019_1484_MOESM2_ESM.zip › Table S1 fatty acid profiles .xlsx]

## Sheet: Sheet1
Table S1 Fatty acid profiles in wild type,S-E, S-M and S-M-E strains
	Wild type	S-E	S-M	S-M-E
14:00:00	6.06±0.39	13.59±0.20	10.16±1.34	3.43±0.20
15:00:00	11.94±1.05	16.58±1.39	14.05±0.22	28.71±0.83
16:00:00	31.21±0.98	22.43±0.41	31.12±0.44	18.00±0.66
17:00:00	3.78±0.29	3.45±0.13	3.27±0.18	6.27±0.25
18:01:00	0.54±0.08	7.81±0.16	0.97±0.06	1.85±0.16
18:00:00	1.41±0.06	1.53±0.03	1.48±0.18	0.34±0.09
20:05:00	0.62±0.03	1.04±0.02	0.71±0.01	0.85±0.27
22:05:00	4.52±0.30	2.41±0.60	4.73±0.03	3.30±0.59
22:06:00	39.92±0.69	31.28±0.48	33.51±1.22	37.25±1.25
