# Supplementary material for: Metabolic engineering to enhance biosynthesis of both docosahexaenoic acid and odd-chain fatty acids in Schizochytrium sp. S31
Source: Biotechnol Biofuels. 2019 Jun 8;12:141. doi: 10.1186/s13068-019-1484-x (PMC6555965; doi:10.1186/s13068-019-1484-x)
Supplement: Supplementary file 2 — Additional file 2: Table S1. Fatty acids profiles in the wild type, S-E, S-M and S-M-E strains. Table S2. LC–MS metabolomics data sets of S-M and S-M-E strains. Table S3. The production cost of DHA and OCFAs in the wild type and S-M-E strains. Table S4. Primers used in this study. [file 13068_2019_1484_MOESM2_ESM.zip › Table S2 LC-MS metabolomic dataset .xlsx]

## Sheet: Sheet1
Table S2: LC-MS metabolomic dataset of Schizochytrium.
m/z	S-M at 48h	S-M at 48h	S-M at 48h	S-M-E at 48h	S-M-E at 48h	S-M-E at 48h	S-M at 72h	S-M at 72h	S-M at 72h	S-M-E at 72h	S-M-E at 72h	S-M-E at 72h
NADPH	16.3636	16.5217	14.75	22.0972	20.4444	23.75	10.1887	8.49057	9.375	14.1304	14.6296	17.3214
NADP	970.182	1063.48	897	743.273	757.556	770.5	436.604	353.019	359.792	314.783	336.111	333.75
NAD	1547.27	1309.57	1428.42	2150.78	1929.56	2372	1113.02	931.132	940.625	1415.87	1619.26	1444.46
ATP	1066.91	892.174	889.75	1763.27	1736.39	1709.5	666.415	595.283	521.042	789.168	886.852	765.536
ADP	1394	919.13	1099	1652.55	1807.77	1963	947.736	900.377	876.25	888.261	785.926	789.643
AMP	4718.36	4503.91	4365.25	4760.55	5430.67	6618.75	2571.7	2199.43	2171.46	2438.21	2405	2471.43
FBP	50	46.3043	38.25	42.9091	44	51.75	42.8302	41.8868	53.75	134.565	179.259	175.714
F6P	887.455	728.478	608.25	1078.18	1008.22	1136.5	712.453	713.585	713.75	1124.41	1232.22	1016.61
R5P	96.5455	70.8696	99.75	108.545	119.556	119.75	126.627	141.132	136.25	190.435	239.259	219.107
Citric	1613.45	1254.78	1128.75	2121.09	2070.44	2347.5	131.887	135.849	155.417	184.348	249.074	196.786
3-PG	22.9091	23.913	39.25	38.5455	47.1111	42.8283	27.9245	34.1509	31.0377	110	95.7407	92.8571
GAP	57.8182	74.7826	58.75	90.1818	110	101.25	24.5283	38.1132	22.0833	41.7391	46.1111	53.75
PEP	141.636	151.739	118.25	170.909	170.667	191.25	160.755	175.094	168.542	194.565	210.741	203.393
GLU	5763.09	4876.3	5296.5	7204.04	6625.33	7782.75	5011.13	4719.43	4433.75	5594.78	6311.11	5475.54
AKG	168.364	145.87	169.25	229.806	203.111	256.5	159.623	156.792	176.042	140.435	188.333	158.214
MAL	231.418	191.087	271.75	101.273	128.889	125.75	380.943	361.887	418.75	329.348	318.96	308.571
OXA	52	47.3913	40.5	68.3636	68.8889	69.25	78.3019	70	75.2083	73.0435	75	86.6071
SUM	1014.91	1112.17	1914.75	2816.28	3003.56	2629	526.981	668.491	638.542	1254.78	1466.67	1360.72
FUM	159.636	103.261	135.25	137.636	189.111	163.374	194.151	212.264	214.375	247.391	293.333	233.75
Ac-coA	1903.09	1535.65	1570.13	1271.64	1826.67	1471.5	2364.34	2791.32	2796.46	3553.26	3377.96	3036.25
PHE	953.091	1102.61	986	893.091	786.889	759.75	553.585	473.019	596.875	413.043	377.593	453.393
LYS	24169.6	27402.2	24455.8	20486.2	19396	21776.5	16882.5	15938.7	17117.1	14713	13225.9	13801.8
ASP	22870.7	20923.9	24817.5	18991.1	24053.3	27430.2	18624	20778.7	19922.7	16107.2	14815.9	14397
LEU	1513.27	1651.09	1558.75	1204.18	1271.33	1402.25	2422.64	2414.53	2625.83	2036.09	1785.19	1986.43
VAL	3956.36	5170	4992.25	3612.55	3310.44	3308.5	2359.06	2109.62	2207.29	1893.7	1770.56	1799.29
SER	128.727	169.13	175.25	150	138.667	189.75	276.981	259.245	275.833	311.957	279.259	355.536
ALA	2512.18	2645.97	2779.75	2356.18	2438	2791.75	1369.62	1398.3	1398.12	1258.48	1068.52	1087.68
