# Supplementary material for: Metabolic engineering to enhance biosynthesis of both docosahexaenoic acid and odd-chain fatty acids in Schizochytrium sp. S31
Source: Biotechnol Biofuels. 2019 Jun 8;12:141. doi: 10.1186/s13068-019-1484-x (PMC6555965; doi:10.1186/s13068-019-1484-x)
Supplement: Supplementary file 2 — Additional file 2: Table S1. Fatty acids profiles in the wild type, S-E, S-M and S-M-E strains. Table S2. LC–MS metabolomics data sets of S-M and S-M-E strains. Table S3. The production cost of DHA and OCFAs in the wild type and S-M-E strains. Table S4. Primers used in this study. [file 13068_2019_1484_MOESM2_ESM.zip › Table S3 production cost.xlsx]

## Sheet: Sheet1
Table S3 Comparison of the production cost of lipid, DHA and OCFAs between wild type and S-M-E strain
	wild type (Dollar)	S-M-E (Dollar)
100 g lipid production cost	214.69	189.41
100 g DHA production cost	3111.49	2277.92
100 g OCFAs production cost	829.97	375.61
The production cost is referred to cost of reagents used for production. The price of reagents is obtained from Sigma-Aldrich (St. Louis, MO, USA).
The process for hydrolyzing oil into DHA or OCFAs is followed the method described else [1]. The conversion efficiency of each step is tentatively considered as 100%.
[1] Gamez-Meza N, Noriega-Rodriguez JA, Medina-Juarez LA, Ortega-Garcia J, Monroy-Rivera J, Toro-Vazquez FJ, et al. Concentration of eicosapentaenoic acid and docosahexaenoic acid from fish oil by hydrolysis and urea complexation. Food Res Int 2003, 36:721-727.
