# Supplementary material for: Metabolic engineering to enhance biosynthesis of both docosahexaenoic acid and odd-chain fatty acids in Schizochytrium sp. S31
Source: Biotechnol Biofuels. 2019 Jun 8;12:141. doi: 10.1186/s13068-019-1484-x (PMC6555965; doi:10.1186/s13068-019-1484-x)
Supplement: Supplementary file 2 — Additional file 2: Table S1. Fatty acids profiles in the wild type, S-E, S-M and S-M-E strains. Table S2. LC–MS metabolomics data sets of S-M and S-M-E strains. Table S3. The production cost of DHA and OCFAs in the wild type and S-M-E strains. Table S4. Primers used in this study. [file 13068_2019_1484_MOESM2_ESM.zip › Table S4 Primers used in this study.xlsx]

## Sheet: Sheet1
Table S4	Primers used in this study
Primer 1	CATCATCATCCTCAAGGGCCGCCGCTCGTC
Primer 2	AGTCCTGCTCCTCGGCCACGAAGTGCACG
Primer 3	CTGCCGGCATCCCCTTCCCTGAGTACTA
Primer 4	CTGGGCCTTCTTCTGAGCGGCGATG
Primer 5	CCTGCCCATTCGACCACCAAGCGAAACATCGC
Primer 6	CCTTCAGGAGAGTGCCGTAGTAGACCTCTGGG
Primer 7	GGCTCCCCGCAGCCTTTCTCTTC
Primer 8	TTTGGACCTCGGCCACTACAGCTGTC
FAS-F	CCCAAGGGCAAGAAGACG
FAS-R	TGAGCCAGAAGCCGAGGT
ORFA-F	GAGCCCGCCGAAATCCT
ORFA-R	TGCCCTGCGAAGTGAAT
ORFB-F	GCAGGTTGTGCGTGAGTC
ORFB-R	GATACGGTTGCGGATGTT
ORFC-F	CACCGGCACTGTCAACCA
ORFC-R	GAGGCATGGAGTCGAAGG
18S-F	ACGAGGTAGTGACGAGAAATA
18S-R	ACAAAGATAGACGAGGATGG
